# Supplementary material for: The Effect of Acute High-Altitude Exposure on Oral Pathogenic Bacteria and Salivary Oxi-Inflammatory Markers
Source: J Clin Med. 2024 Oct 20;13(20):6266. doi: 10.3390/jcm13206266 (PMC11508378; doi:10.3390/jcm13206266)
Supplement: Supplementary file 1 [file jcm-13-06266-s001.zip]

Archive with 1 entries (1 files):
- jcm-3231836-supplementary.jpg
